# Supplementary material for: A Fast-Response AIE-Active Ratiometric Fluorescent Probe for the Detection of Carboxylesterase
Source: Biosensors (Basel). 2022 Jul 3;12(7):484. doi: 10.3390/bios12070484 (PMC9313056; doi:10.3390/bios12070484)
Supplement: Supplementary file 1 [file biosensors-12-00484-s001.zip]

Archive with 1 entries (1 files):
- biosensors-1804579-supplementary.pdf
